# Supplementary material for: Early-life hyperoxia-induced Flt3L drives neonatal lung dendritic cell expansion and proinflammatory responses
Source: Front Immunol. 2023 Feb 10;14:1116675. doi: 10.3389/fimmu.2023.1116675 (PMC9950736; doi:10.3389/fimmu.2023.1116675)
Supplement: Supplementary file 4 [file Table_1.xlsx]

## Sheet: Sheet1
Supplemental Table S1. CD103+ DCs Enriched pathway-based sets
pathway name		set size	candidates contained	p-value	q-value	pathway source
Generation of second messenger molecules		19	8 (42.1%)	1.85e-09	9.54e-07	Reactome
Translocation of ZAP-70 to Immunological synapse		9	6 (66.7%)	5.85e-09	1.51e-06	Reactome
Th17 cell differentiation - Mus musculus (mouse)		105	14 (13.3%)	3.09e-08	5.02e-06	KEGG
TCR signaling		48	10 (20.8%)	3.89e-08	5.02e-06	Reactome
Phosphorylation of CD3 and TCR zeta chains		12	6 (50.0%)	6.11e-08	5.37e-06	Reactome
Hematopoietic cell lineage - Mus musculus (mouse)		94	13 (13.8%)	6.23e-08	5.37e-06	KEGG
PD-1 signaling		13	6 (46.2%)	1.11e-07	8.23e-06	Reactome
Downstream TCR signaling		31	8 (25.8%)	1.55e-07	1e-05	Reactome
Th1 and Th2 cell differentiation - Mus musculus (mouse)		88	12 (13.6%)	2.37e-07	1.36e-05	KEGG
Primary immunodeficiency - Mus musculus (mouse)		36	8 (22.2%)	5.45e-07	2.82e-05	KEGG
T cell receptor signaling pathway - Mus musculus (mouse)		103	12 (11.7%)	1.34e-06	6.32e-05	KEGG
NF-kappa B signaling pathway - Mus musculus (mouse)		105	12 (11.4%)	1.65e-06	7.06e-05	KEGG
PD-L1 expression and PD-1 checkpoint pathway in cancer - Mus musculus (mouse)		88	11 (12.5%)	1.85e-06	7.06e-05	KEGG
Measles - Mus musculus (mouse)		146	14 (9.6%)	1.91e-06	7.06e-05	KEGG
Cell surface interactions at the vascular wall		117	12 (10.4%)	4.36e-06	0.00015	Reactome
Hemostasis		510	26 (5.1%)	1.84e-05	0.000595	Reactome
Costimulation by the CD28 family		57	8 (14.0%)	2.05e-05	0.000622	Reactome
Adaptive Immune System		536	26 (4.9%)	4.32e-05	0.00124	Reactome
Interleukin-2 signaling		11	4 (36.4%)	5.24e-05	0.00143	Reactome
Epstein-Barr virus infection - Mus musculus (mouse)		231	15 (6.6%)	7.43e-05	0.0019	KEGG
Synthesis of Prostaglandins (PG) and Thromboxanes (TX)		12	4 (33.3%)	7.74e-05	0.0019	Reactome
Signaling by the B Cell Receptor (BCR)		60	7 (12.1%)	0.000181	0.00426	Reactome
Arachidonic acid metabolism		60	7 (11.7%)	0.000225	0.00505	Reactome
Antigen activates B Cell Receptor (BCR) leading to generation of second messengers		30	5 (17.9%)	0.000241	0.00519	Reactome
Chagas disease - Mus musculus (mouse)		103	9 (8.7%)	0.000275	0.00569	KEGG
Immune System		1448	49 (3.4%)	0.000293	0.00582	Reactome
Pathways in cancer - Mus musculus (mouse)		543	24 (4.4%)	0.000368	0.00705	KEGG
Signal Transduction		2076	64 (3.1%)	0.000425	0.00723	Reactome
Transfer of LPS from LBP carrier to CD14		2	2 (100.0%)	0.000425	0.00723	Reactome
Sterols are 12-hydroxylated by CYP8B1		2	2 (100.0%)	0.000425	0.00723	Reactome
Eicosanoids		18	4 (22.2%)	0.000434	0.00723	Reactome
Rap1 signaling pathway - Mus musculus (mouse)		214	13 (6.1%)	0.000505	0.00816	KEGG
Cell adhesion molecules - Mus musculus (mouse)		174	11 (6.5%)	0.000768	0.012	KEGG
Immunoregulatory interactions between a Lymphoid and a non-Lymphoid cell		100	8 (8.2%)	0.000943	0.0143	Reactome
Prostate cancer - Mus musculus (mouse)		99	8 (8.1%)	0.00101	0.0149	KEGG
Basigin interactions		23	4 (17.4%)	0.00116	0.0166	Reactome
CD22 mediated BCR regulation		14	3 (25.0%)	0.00167	0.0227	Reactome
Nicotinamide salvaging		12	3 (25.0%)	0.00167	0.0227	Reactome
Alcoholic liver disease - Mus musculus (mouse)		141	9 (6.4%)	0.00261	0.0346	KEGG
MAPK signaling pathway - Mus musculus (mouse)		294	14 (4.8%)	0.00321	0.0405	KEGG
Ras signaling pathway - Mus musculus (mouse)		232	12 (5.2%)	0.00321	0.0405	KEGG
Adherens junction - Mus musculus (mouse)		71	6 (8.5%)	0.00342	0.0421	KEGG
Fluid shear stress and atherosclerosis - Mus musculus (mouse)		148	9 (6.1%)	0.00361	0.0434	KEGG
Transcriptional Regulation by VENTX		5	2 (40.0%)	0.00408	0.048	Reactome
Platelet activation, signaling and aggregation		241	12 (5.0%)	0.00436	0.0501	Reactome
Interleukin-2 family signaling		33	4 (12.1%)	0.00455	0.0511	Reactome
AGE-RAGE signaling pathway in diabetic complications - Mus musculus (mouse)		101	7 (6.9%)	0.0049	0.0539	KEGG
Human T-cell leukemia virus 1 infection - Mus musculus (mouse)		250	12 (4.9%)	0.00513	0.0545	KEGG
Aldosterone synthesis and secretion - Mus musculus (mouse)		102	7 (6.9%)	0.00517	0.0545	KEGG
Signaling by GPCR		589	22 (3.7%)	0.00528	0.0546	Reactome
DNA Replication		78	6 (7.7%)	0.00545	0.0552	Reactome
Ephrin signaling		18	3 (16.7%)	0.00566	0.0562	Reactome
Biosynthesis of EPA-derived SPMs		6	2 (33.3%)	0.00604	0.0578	Reactome
RUNX3 regulates WNT signaling		6	2 (33.3%)	0.00604	0.0578	Reactome
Yersinia infection - Mus musculus (mouse)		134	8 (6.0%)	0.00663	0.0623	KEGG
Thyroid cancer - Mus musculus (mouse)		37	4 (10.8%)	0.00689	0.0636	KEGG
Aldosterone-regulated sodium reabsorption - Mus musculus (mouse)		38	4 (10.5%)	0.00757	0.0687	KEGG
Arachidonic acid metabolism - Mus musculus (mouse)		86	6 (7.0%)	0.00871	0.0776	KEGG
G1/S Transition		63	5 (7.9%)	0.00961	0.0836	Reactome
Colorectal cancer - Mus musculus (mouse)		88	6 (6.8%)	0.0097	0.0836	KEGG
