# Supplementary material for: Early-life hyperoxia-induced Flt3L drives neonatal lung dendritic cell expansion and proinflammatory responses
Source: Front Immunol. 2023 Feb 10;14:1116675. doi: 10.3389/fimmu.2023.1116675 (PMC9950736; doi:10.3389/fimmu.2023.1116675)
Supplement: Supplementary file 5 [file Table_2.xlsx]

## Sheet: Sheet1
Supplemental Table S2. CD103+ DCs Enriched gene ontology-based sets
gene ontology term	set size	candidates contained	p-value	q-value	term category/level
GO:0009605 response to external stimulus	2565	105 (4.2%)	3.82e-17	5.74e-15	BP2
GO:0042330 taxis	588	41 (7.0%)	1.2e-13	6.43e-12	BP2
GO:0048646 anatomical structure formation involved in morphogenesis	1165	60 (5.2%)	1.29e-13	6.43e-12	BP2
GO:0045321 leukocyte activation	982	52 (5.4%)	1.29e-12	4.83e-11	BP2
GO:0001775 cell activation	1097	55 (5.1%)	2.52e-12	7.57e-11	BP2
GO:0006955 immune response	1682	71 (4.3%)	3.31e-12	8.27e-11	BP2
GO:0006928 movement of cell or subcellular component	1972	79 (4.0%)	5.94e-12	1.27e-10	BP2
GO:0048870 cell motility	1572	68 (4.3%)	8.76e-12	1.46e-10	BP2
GO:0051674 localization of cell	1572	68 (4.3%)	8.76e-12	1.46e-10	BP2
GO:0009653 anatomical structure morphogenesis	2700	95 (3.5%)	4.03e-11	6.05e-10	BP2
GO:0048856 anatomical structure development	5836	162 (2.8%)	9.25e-11	1.26e-09	BP2
GO:0007275 multicellular organism development	5324	151 (2.8%)	1.41e-10	1.76e-09	BP2
GO:0048869 cellular developmental process	4424	131 (3.0%)	2.96e-10	3.42e-09	BP2
GO:0007155 cell adhesion	1308	57 (4.4%)	4.3e-10	4.39e-09	BP2
GO:0006950 response to stress	3736	115 (3.1%)	4.39e-10	4.39e-09	BP2
GO:0001816 cytokine production	720	37 (5.1%)	1.04e-08	9.72e-08	BP2
GO:0050673 epithelial cell proliferation	418	27 (6.5%)	1.15e-08	1.01e-07	BP2
GO:0070661 leukocyte proliferation	330	23 (7.0%)	3.61e-08	3.01e-07	BP2
GO:0065009 regulation of molecular function	3154	95 (3.0%)	1.28e-07	1.01e-06	BP2
GO:0002520 immune system development	1018	43 (4.2%)	1.71e-07	1.29e-06	BP2
GO:0009607 response to biotic stimulus	1203	47 (4.0%)	2.07e-07	1.46e-06	BP2
GO:0051707 response to other organism	1167	46 (4.1%)	2.14e-07	1.46e-06	BP2
GO:0090130 tissue migration	291	20 (6.9%)	3.56e-07	2.32e-06	BP2
GO:0002252 immune effector process	881	38 (4.4%)	3.78e-07	2.36e-06	BP2
GO:0002440 production of molecular mediator of immune response	338	21 (6.2%)	8.63e-07	5.18e-06	BP2
GO:0050900 leukocyte migration	338	21 (6.2%)	9.06e-07	5.23e-06	BP2
GO:0008219 cell death	2101	68 (3.2%)	9.98e-07	5.54e-06	BP2
GO:0002253 activation of immune response	531	26 (5.0%)	2.78e-06	1.49e-05	BP2
GO:0009628 response to abiotic stimulus	1149	43 (3.7%)	4.28e-06	2.21e-05	BP2
GO:0065008 regulation of biological quality	3942	106 (2.7%)	4.83e-06	2.42e-05	BP2
GO:0045058 T cell selection	54	8 (14.8%)	5.14e-06	2.49e-05	BP2
GO:0071704 organic substance metabolic process	10527	230 (2.2%)	6.57e-06	3.08e-05	BP2
GO:0050789 regulation of biological process	12113	256 (2.1%)	1.15e-05	5.22e-05	BP2
GO:0031294 lymphocyte costimulation	30	6 (20.0%)	1.34e-05	5.92e-05	BP2
GO:0044237 cellular metabolic process	9981	219 (2.2%)	1.42e-05	6.08e-05	BP2
GO:0044238 primary metabolic process	10132	221 (2.2%)	1.77e-05	7.17e-05	BP2
GO:0042221 response to chemical	5464	134 (2.5%)	1.77e-05	7.17e-05	BP2
GO:0007585 respiratory gaseous exchange	56	7 (12.5%)	6.26e-05	0.000247	BP2
GO:0033002 muscle cell proliferation	232	14 (6.0%)	8.51e-05	0.000327	BP2
GO:0007154 cell communication	7094	162 (2.3%)	8.93e-05	0.000335	BP2
GO:0051716 cellular response to stimulus	8169	181 (2.2%)	0.000118	0.000432	BP2
GO:0009719 response to endogenous stimulus	1594	49 (3.1%)	0.000156	0.000558	BP2
GO:0006807 nitrogen compound metabolic process	9609	206 (2.2%)	0.000205	0.000717	BP2
GO:0051234 establishment of localization	4666	113 (2.4%)	0.000214	0.000725	BP2
GO:0048871 multicellular organismal homeostasis	487	21 (4.3%)	0.000217	0.000725	BP2
GO:0009058 biosynthetic process	5553	130 (2.3%)	0.000267	0.00087	BP2
GO:0002262 myeloid cell homeostasis	174	11 (6.4%)	0.000294	0.000938	BP2
GO:0019725 cellular homeostasis	970	33 (3.4%)	0.000358	0.00112	BP2
GO:0007165 signal transduction	6618	149 (2.3%)	0.000462	0.00142	BP2
GO:0001763 morphogenesis of a branching structure	244	13 (5.3%)	0.000506	0.00152	BP2
GO:0044419 interspecies interaction between organisms	441	18 (4.2%)	0.000745	0.00219	BP2
GO:0001776 leukocyte homeostasis	109	8 (7.3%)	0.000797	0.0023	BP2
GO:0007049 cell cycle	1670	48 (2.9%)	0.000824	0.00233	BP2
GO:0045730 respiratory burst	26	4 (15.4%)	0.00113	0.00313	BP2
GO:0002507 tolerance induction	28	4 (14.3%)	0.0015	0.00409	BP2
GO:0002200 somatic diversification of immune receptors	72	6 (8.3%)	0.00187	0.00502	BP2
GO:0009791 post-embryonic development	128	8 (6.2%)	0.00224	0.00589	BP2
GO:0048771 tissue remodeling	190	10 (5.3%)	0.0024	0.00619	BP2
GO:0071827 plasma lipoprotein particle organization	34	4 (11.8%)	0.00312	0.00794	BP2
GO:0043627 response to estrogen	80	6 (7.5%)	0.0032	0.00799	BP2
GO:0033036 macromolecule localization	2897	71 (2.5%)	0.00366	0.009	BP2
GO:0032940 secretion by cell	1049	31 (3.0%)	0.0047	0.0114	BP2
GO:0016043 cellular component organization	6118	132 (2.2%)	0.00663	0.0158	BP2
GO:0002532 production of molecular mediator involved in inflammatory response	70	5 (7.2%)	0.00805	0.0189	BP2
GO:0051235 maintenance of location	340	13 (3.8%)	0.00898	0.0207	BP2
