# Supplementary material for: Early-life hyperoxia-induced Flt3L drives neonatal lung dendritic cell expansion and proinflammatory responses
Source: Front Immunol. 2023 Feb 10;14:1116675. doi: 10.3389/fimmu.2023.1116675 (PMC9950736; doi:10.3389/fimmu.2023.1116675)
Supplement: Supplementary file 6 [file Table_3.xlsx]

## Sheet: Sheet1
Supplemental Table S3. CD11b-hi DCs Enriched pathway-based sets
pathway name	set size	candidates contained	p-value	q-value	pathway source
Immune System	1448	79 (5.5%)	8.77e-10	4.76e-07	Reactome
PD-1 signaling	13	7 (53.8%)	1.66e-08	4.51e-06	Reactome
Translocation of ZAP-70 to Immunological synapse	9	6 (66.7%)	3.24e-08	4.51e-06	Reactome
Hematopoietic cell lineage - Mus musculus (mouse)	94	15 (16.0%)	3.68e-08	4.51e-06	KEGG
Innate Immune System	882	53 (6.0%)	4.15e-08	4.51e-06	Reactome
Phosphorylation of CD3 and TCR zeta chains	12	6 (50.0%)	3.32e-07	3.01e-05	Reactome
Generation of second messenger molecules	19	7 (36.8%)	4.23e-07	3.28e-05	Reactome
Downstream TCR signaling	31	8 (25.8%)	1.36e-06	9.25e-05	Reactome
TCR signaling	48	9 (18.8%)	5.25e-06	0.000317	Reactome
Steroid biosynthesis - Mus musculus (mouse)	20	6 (30.0%)	1.16e-05	0.000628	KEGG
Neutrophil degranulation	518	32 (6.2%)	1.55e-05	0.000764	Reactome
Cholesterol biosynthesis	25	6 (24.0%)	4.7e-05	0.00213	Reactome
Transport of small molecules	587	33 (5.6%)	7.21e-05	0.00276	Reactome
Cell surface interactions at the vascular wall	117	12 (10.4%)	7.45e-05	0.00276	Reactome
Immunoregulatory interactions between a Lymphoid and a non-Lymphoid cell	100	11 (11.2%)	7.63e-05	0.00276	Reactome
Costimulation by the CD28 family	57	8 (14.0%)	0.000153	0.0052	Reactome
Cholesterol metabolism - Mus musculus (mouse)	49	7 (14.3%)	0.000355	0.0113	KEGG
Plasma lipoprotein assembly, remodeling, and clearance	52	7 (13.5%)	0.000515	0.0155	Reactome
Cell adhesion molecules - Mus musculus (mouse)	174	13 (7.7%)	0.000791	0.0226	KEGG
Antigen activates B Cell Receptor (BCR) leading to generation of second messengers	30	5 (17.9%)	0.000891	0.0242	Reactome
Leukocyte transendothelial migration - Mus musculus (mouse)	118	10 (8.5%)	0.00143	0.0368	KEGG
Adaptive Immune System	536	27 (5.1%)	0.00169	0.0416	Reactome
Chylomicron remodeling	10	3 (30.0%)	0.00214	0.0506	Reactome
Proximal tubule bicarbonate reclamation - Mus musculus (mouse)	22	4 (18.2%)	0.00278	0.0597	KEGG
Primary immunodeficiency - Mus musculus (mouse)	36	5 (13.9%)	0.00285	0.0597	KEGG
PD-L1 expression and PD-1 checkpoint pathway in cancer - Mus musculus (mouse)	88	8 (9.1%)	0.00286	0.0597	KEGG
Hemostasis	510	25 (4.9%)	0.00354	0.0705	Reactome
Aldosterone-regulated sodium reabsorption - Mus musculus (mouse)	38	5 (13.2%)	0.00363	0.0705	KEGG
CD22 mediated BCR regulation	14	3 (25.0%)	0.00377	0.0706	Reactome
Metal sequestration by antimicrobial proteins	4	2 (50.0%)	0.00436	0.0788	Reactome
Plasma lipoprotein clearance	25	4 (16.0%)	0.0045	0.0788	Reactome
Signaling by GPCR	589	27 (4.6%)	0.00642	0.109	Reactome
Transcriptional Regulation by VENTX	5	2 (40.0%)	0.00714	0.117	Reactome
Human T-cell leukemia virus 1 infection - Mus musculus (mouse)	250	14 (5.7%)	0.00815	0.125	KEGG
RHOD GTPase cycle	46	5 (10.9%)	0.0083	0.125	Reactome
Th17 cell differentiation - Mus musculus (mouse)	105	8 (7.6%)	0.00831	0.125	KEGG
Rheumatoid arthritis - Mus musculus (mouse)	87	7 (8.0%)	0.00996	0.14	KEGG
