# Supplementary material for: Early-life hyperoxia-induced Flt3L drives neonatal lung dendritic cell expansion and proinflammatory responses
Source: Front Immunol. 2023 Feb 10;14:1116675. doi: 10.3389/fimmu.2023.1116675 (PMC9950736; doi:10.3389/fimmu.2023.1116675)
Supplement: Supplementary file 7 [file Table_4.xlsx]

## Sheet: Sheet1
Supplemental Table S4. CD11b-hiDCs Enriched gene ontology-based sets
gene ontology term	set size	candidates contained	p-value	q-value	term category/level
GO:0006955 immune response	1682	89 (5.4%)	3.37e-15	4.99e-13	BP 2
GO:0009605 response to external stimulus	2565	111 (4.4%)	9.78e-13	7.23e-11	BP 2
GO:0006950 response to stress	3736	143 (3.9%)	3.26e-12	1.61e-10	BP 2
GO:0001775 cell activation	1097	61 (5.7%)	2.31e-11	8.56e-10	BP 2
GO:0045321 leukocyte activation	982	54 (5.6%)	5.14e-10	1.3e-08	BP 2
GO:0001816 cytokine production	720	45 (6.3%)	5.25e-10	1.3e-08	BP 2
GO:0065009 regulation of molecular function	3154	117 (3.7%)	8.22e-09	1.74e-07	BP 2
GO:0050900 leukocyte migration	338	25 (7.4%)	1.85e-07	3.42e-06	BP 2
GO:0008219 cell death	2101	81 (3.9%)	5.97e-07	9.81e-06	BP 2
GO:0051707 response to other organism	1167	52 (4.6%)	7.23e-07	1.07e-05	BP 2
GO:0009607 response to biotic stimulus	1203	53 (4.5%)	8.11e-07	1.09e-05	BP 2
GO:0048869 cellular developmental process	4424	141 (3.2%)	1.76e-06	2.01e-05	BP 2
GO:0051234 establishment of localization	4666	147 (3.2%)	1.77e-06	2.01e-05	BP 2
GO:0042330 taxis	588	32 (5.4%)	3.8e-06	3.93e-05	BP 2
GO:0048870 cell motility	1572	63 (4.0%)	4.24e-06	3.93e-05	BP 2
GO:0051674 localization of cell	1572	63 (4.0%)	4.24e-06	3.93e-05	BP 2
GO:0002520 immune system development	1018	46 (4.5%)	4.52e-06	3.94e-05	BP 2
GO:0050789 regulation of biological process	12113	315 (2.6%)	5.01e-06	4.12e-05	BP 2
GO:0002253 activation of immune response	531	28 (5.4%)	1.75e-05	0.000128	BP 2
GO:0048856 anatomical structure development	5836	171 (2.9%)	1.87e-05	0.000128	BP 2
GO:0051716 cellular response to stimulus	8169	225 (2.8%)	1.89e-05	0.000128	BP 2
GO:0070661 leukocyte proliferation	330	21 (6.4%)	1.9e-05	0.000128	BP 2
GO:0002252 immune effector process	881	39 (4.5%)	2.72e-05	0.000175	BP 2
GO:0097242 amyloid-beta clearance	28	6 (21.4%)	3e-05	0.000185	BP 2
GO:0007275 multicellular organism development	5324	157 (3.0%)	3.73e-05	0.000221	BP 2
GO:0065008 regulation of biological quality	3942	122 (3.1%)	5.26e-05	0.0003	BP 2
GO:0007155 cell adhesion	1308	51 (3.9%)	7.66e-05	0.00042	BP 2
GO:0050817 coagulation	163	13 (8.0%)	7.95e-05	0.00042	BP 2
GO:0044419 interspecies interaction between organisms	441	23 (5.4%)	9.61e-05	0.000491	BP 2
GO:0033036 macromolecule localization	2897	93 (3.2%)	0.00016	0.000789	BP 2
GO:0045058 T cell selection	54	7 (13.0%)	0.000191	0.000912	BP 2
GO:0006928 movement of cell or subcellular component	1972	68 (3.5%)	0.0002	0.000924	BP 2
GO:0007154 cell communication	7094	194 (2.7%)	0.000249	0.00112	BP 2
GO:0007165 signal transduction	6618	182 (2.8%)	0.000342	0.00149	BP 2
GO:0048646 anatomical structure formation involved in morphogenesis	1165	44 (3.8%)	0.000469	0.00198	BP 2
GO:0071704 organic substance metabolic process	10527	268 (2.6%)	0.000822	0.00338	BP 2
GO:0044237 cellular metabolic process	9981	256 (2.6%)	0.000872	0.00338	BP 2
GO:0044281 small molecule metabolic process	1816	61 (3.4%)	0.000874	0.00338	BP 2
GO:0071827 plasma lipoprotein particle organization	34	5 (14.7%)	0.000892	0.00338	BP 2
GO:0034381 plasma lipoprotein particle clearance	37	5 (13.5%)	0.00132	0.0048	BP 2
GO:0032940 secretion by cell	1049	39 (3.7%)	0.00133	0.0048	BP 2
GO:0009653 anatomical structure morphogenesis	2700	83 (3.1%)	0.00143	0.00494	BP 2
GO:0009719 response to endogenous stimulus	1594	54 (3.4%)	0.00143	0.00494	BP 2
GO:0031640 killing of cells of other organism	39	5 (13.2%)	0.0015	0.00503	BP 2
GO:0002440 production of molecular mediator of immune response	338	17 (5.1%)	0.00159	0.00518	BP 2
GO:0016049 cell growth	489	22 (4.5%)	0.00161	0.00518	BP 2
GO:0042221 response to chemical	5464	150 (2.8%)	0.00165	0.00518	BP 2
GO:0019725 cellular homeostasis	970	36 (3.7%)	0.00212	0.00653	BP 2
GO:0044110 growth involved in symbiotic interaction	27	4 (14.8%)	0.00288	0.00871	BP 2
GO:0051235 maintenance of location	340	16 (4.7%)	0.00437	0.0129	BP 2
GO:0002200 somatic diversification of immune receptors	72	6 (8.3%)	0.00545	0.0155	BP 2
GO:0002262 myeloid cell homeostasis	174	10 (5.8%)	0.00546	0.0155	BP 2
GO:0016043 cellular component organization	6118	161 (2.6%)	0.0068	0.019	BP 2
GO:1990748 cellular detoxification	107	7 (6.7%)	0.00885	0.0243	BP 2
GO:0043627 response to estrogen	80	6 (7.5%)	0.00904	0.0243	BP 2
